# Supplementary material for: Disentangling evolutionary, geometric and ecological components of the elevational gradient of diversity
Source: Evol Lett. 2024 Sep 22;9(1):51–64. doi: 10.1093/evlett/qrae048 (PMC11790213; doi:10.1093/evlett/qrae048)
Supplement: qrae048_suppl_Supplementary_Data [file qrae048_suppl_supplementary_data.xlsx]

## Sheet: Sheet1
Source	Taxa	Species Richness Pattern	Pattern cont.	Location	Mountain chain	Climate/habitat	SR peak elevation	Significant/driving factors	Causality	Other notes
Herzog et al, 2005	Birds	Low-elevation peak	Mid-elevation sharp decline (1250m), high-elevation plateu	Bolivia	Andes (3400m)	Amazonian evergreen lowland forest	1000m	Elevation/MDE ; Elevation/area; Regional Species pool	Overlap of two distinct avifaunas (lowland and highland). Lage number of species restricted to lowlands. Mid-elevation decline due to loss of lowland fauna.	Human impact lowering high alt tree line AND on lowland fores clearing. The avifauna of lowland terra firme forest in our study area is depauperate.
Abebe et al 2019	Birds	Mid-elevation asymmetrical peak	Eastern slope – Mid-elevation asymmetrical hump- at 1200-1700m Western slope – Mid-elevation asymmetrical hump- at 2200m	Horn of Africa (Ethiopia, Eritrea, Djibouti, Somalia)	Eastern and western highlands (4200m); dry side and wet side (3500 and 4200)	Eastern slopes - steep, West slope - cloud forest conditions	1200–1700 m	Temperature range, Precipitation, Productivity	Mist formation zones -> water from cool and humid environments reaches lower elevations in the arid east -> richness increases in cloud forests elevations	High regional endemism. Wet side – Cloud forests with complex topography that creates local benign zones -> more passerines; Dry side - open habitat -> more non-perching nonpasserines
Sam et al. 2018	Birds	Monotonic decrease		Papua New Guinea	Mt Wilhelm (4509 m )	Tropical rain forest	200m	Habitat complexity (esp. Insectivores). Frugivores - Available surface area. Temperature - Total, insectivore‐nectarivores, pure nectarivores	Three‐dimensional vegetation complexity increases with energy -> Habitat structure is a major covariate of productivity -> Number of resource types that can support specialist species increases with productivity -> More productivity, more species. Lowland forests represent biggest available area in New Guinea	Biomass and abundance of purely insectivorous forest understory birds closely correlates with mean biomass and abundance of understorey arthropods.
Wu et al. 2013	Birds	Low-elevation peak	Endemics – mid-elevation peak (2200-2800); Larger range species -> high elevation peak Small range species -> low elevation peak Passerines peak at slightly higher elevations	China	Hengduan Mountains (6000m)	Subtropics	800-1800m	Temperature, Normalized difference vegetation index, Enhanced vegetation index, Seasonality Large-ranged species and endemics - MDE	Lowlands - ideal climate for avian richness (warm and moist) but strong seasonality, small elevational band area and strong geometric constrain from the seal-level domain limit -> spp. richness peaks higher. High elevations - large elevational band area, but cold, arid and strong seasonal climate, low productivity and upper domain border geometric constraint –> low spp. richness Endemic species -…
Kattan & Franco, 2004	Birds	Monotonic decrease & Mid-elevation peak	Monotonic decrease - Slopes with a complete elevational gradient Mid-elevation peak - Internal slopes with truncated lower elevational belts Mid-elevation peak of tropical Andean species	Colombia	Andean Cordilleras; La Macarena ; Santa Marta	Santa Marta is a triangular shaped mountain range, humid foothills, but dry lowlands.		Area of the altitudinal belts	Monotonic decline in the external slopes with complete altitudinal gradients reflects the influence of Widely distributed lowland species immigration which inflates diversity of lower elevational belts through mass effects. Mid-elevation peak in the internal slopes with no connection to lowland, reflects the predominance of Andean species which peak at mid-elevations where speciation rate is high…
Acharya et al., 2011	Birds	Mid-elevation Hump		India	Hymalaya, Sikkim (4500m)	Tropical semi-deciduous forests; Moist/broad-leaved forests; Temperate broad-leaved forests/coniferous; Alpine vegetation	2000m	Actual evapotranspiration (primary productivity); Plant species richness; Shrub density; Basal area of trees	Evapotranspiration - more productivity -> more individuals -> reduced extinction probabilities -> higher spp richness Plant diversity/density -> Habitat complexity -> more resources/niches Low isolation -> allows avifauna immigration from neighbouring species rich regions	Ranges of birds were narrow along the elevation gradient - little evidence to support Rapoport’s rule
Malonza, 2015	Reptiles and Amphibians	Low-elevation peak and Mid-elevation peak		Kenya	Mt. Kenya (5200m)	Lower forest zone; montane zone	1700-2200 m and 3200 m	Rainfall ; Temperature	N/A	Lower alpine montane zone has high species richness, but low diversity due upland species dominance
Khatiwada et al. 2019	Amphibians	Monotonic decrease	Elevation specialists with narrow ranges predominate	Nepal	Hymalaya, Koshi Basin (3430m)	Lowland tropical and subtorpical, Temperate (deciduous and evergreen broadleafs forest), sub-alpine zone and alpine (evergeeen conifers)		Elevation ; Surface area ; Humidity	Small range of species likely reason for not following MDE.	Amphibian body size increased with rise of elevation
Fu et al. 2006	Amphibians (Frogs)	Mid-elevation Hump	Non-endemics - Monotonic, lower than total peak Endemics - higher than total peak	China	Hengduan Mountains			Total trend – Temperature; Precipitation; Spp. range Non-endemics - Water and Energy Endemics - MDE	Increased isolation and reduced dispersal -> increased differentiation and higher endemism with increasing elevation.
Chettri & Acharya, 2020	Amphibians	Mid-elevation Hump	Endemics - higher elevational peak (2000-2500 m)	India	Hymalaya, Sikkim (300-4600 m)	Lower valleys – hot, humid, heavy rainfall; High elevation – dry, cold, less annual precipitation	1000-1500m	Endemics and Large-range species - Mid-domain effect; Mean annual precipitation; Non-endemics and small-range species - Actual evapotranspiration	Harsh climatic condition, geomorphology and geological history -> Barrier for species dispersal -> Isolation of high-elevation species -> peak of endemics at higher elevation. Large-range species - more constrained by geographic hard boundaries while small-range species are driven by environmental factors. Amphibians have limited movement. Precipitation and Evapotranspiration -> Derivates of temp…	Species richness of total amphibians and their sub groups (endemic, non-endemic, large-range and small-range)Amphibian species of Sikkim displayed a narrow distribution range along the elevation gradient with 76% species having a elevational width of <1500m.
McCain, 2004	Non-volant small mammals	Mid-elevation Hump		Costa Rica	Caribbean slope of the Rı́o Penas Blancas		1000-1300	Mid-domain model	The highest peak in richness does not occur at a transition zone but rather at intermediate climatic conditions just below the lower boundary of perennial cloud cover, leaving the MDE null model as the only option.
Nor, 2008	Non-volant small mammals	Mid-elevation Hump	Boundary between low and high-elevation assemblages falls between 1200 m and 1700 m a or between 1700 and 1800 m	Malaysia, Borneo	Mount Kinabalu (4101m)	Humid tropical climate. The cloud zone develops in the mid-slope region: clouds start to develop above about 1200 m elevation and more frequently at about 2000 m. Tropical lowland forest (35%) or tropical montane rain forest (37%). Vegetation zones on Mount Kinabalu: lowland (<1200 m), lower montane (1200 to 2000–2350 m), upper montane (2000 to 2350–2800 m) and subalpine (2800 to the forest line,…	1200-1400m	Highland and a lowland assemblage overlapped, Plant taxa diversity maximum, rainfall and humidity reached maxima	The areas where much overlapping of species occurs are the elevations where pant assemblages change and vegetation meat sits maximum diversity and rainfall and humidity reached their maxima	Mount Kinabalu possesses one of the world’s richest assemblages of plants (4000spp)
Hu et al, 2017	Rodents, insectivores, lagomorphs	Asymetric Mid-elevation Hump	Endemics - hump shape - two peaks at 3150 and 3300-4300m. Non-endemics - hump-shaped peak at lower elevations (2400m). Small range spp. – Hump-peak at 2800-3100m Large-range spp. - hump-peak at 3750m	China	Gyirong Valley, Mount Qomolangma, Southern Hymalayas (1800 - 5400 m)	Five elevationally separated climate zones	2400-3300 m	Large-ranged species - MDE Endemics - Habitat heterogeneity Water–energy dynamics - total, especially non-endemic species.	MDE model - larger ranged spp. - more constrained Negative richness-area relationship: Gyirong Valley higher elevation has greater area but few suitable habitats. Most habitable area in low-mid elevations. Low-mid elevations have suitable warm and wet climate Non-endemics - Plant Richness - More recources for non-specialists	No single key factor can explain all species richness patterns, but spatial structured environmental variables correlate well
Rickart, 2001	Rodents, insectivores, lagomorphs	Mid-elevation Hump	Declines at both lower and higher elevations. Elevational distributions of individual species varied considerably.	USA, Utah	Great Basin mountains, Uinta Mountains (4117m)	Temperate climate	1700–2100m	Area (positive) Negative correlation with isolation - broad-elevation species	Relatively flat richness–elevation patterns - Many species with broad elevational ranges - common where species experience wide seasonal climate variation Low historical isolation - Currently isolated habitats were once connected during glacial development Species occurring at lower elevations maintain populations through immigration and have expanded ranges upward.
Wu et al. 2012	Insectivores	Mid-elevation hump	Rodents - two peaks - larger peak at lower elevation (1600 – 2000 m); smaller peak at higher elevation (2800 – 3200 m). Endemics - peak at mid-elevation (2800 m) Non-endemics - two peaks - larger peak at lower elevation (1600 – 2000 m); smaller peak at 3200 m.	China	Hengduan Mountains, Gongga Mountain (6400m)	All the regional climate types from the subtropical to the frigid zone. Special dry and hot climate is below 1400 m.	2800m	Mid-domain effect Rodents - Plant-species richness Non-endemics - Temperature	Insectivores -> pattern correlated with their endemism -> unknown dispersal paths and evolutionary history.
	Rodents	Low-elevation & Mid-elevation peak					2000-3000m		Rodents -> phytophagous or omnivorous -> richness more tightly tied to plant richness Non-endemics -> temperature-oriented behavior -> may disperse more quickly when the temperature changes -> strong temperature correlation Smaller-ranged species -> more sensitive to small scale climate -> affected by temperature and precipitation
SÁnchez-Cordero, 2001	Rodents	Mid-elevation Hump	Peak - low elevations tropical semideciduous forest Endemic species - restricted to high-elevation habitats	Mexico	Sierra Mazateca (640–2600 m); Sierra Mixteca (700–3000 m)	Tropical semi-deciduous forest; cloud forest; pine–oak forest	1025-1050m	Increasing: habitat diversity; rainfall; productivity; resource diversity; areas with high rates of speciation	More rodent species in Sierra Mazateca had elevational ranges <500 m. Structurally and floristically diverse habitats -> Species richness peaked at sited which included species with different feeding habits -> Habitat complexity facilitates species richness through new speciation niches.	Rodent trophic diversity displayed a bimodal pattern, with maxima at low and high elevations. Most trophic guilds (omnivore, granivore, herbivore) occurred at low elevations in tropical semi-deciduous forest and at high elevations in pine–oak and cloud forest						Lowland habitats on both transects are characterized by arid-to-semi-arid vegetation (thorn scrub, tropical semi-deciduous forest, and tropical deciduous forest) up to 1600 m. Pine–oak forest and oak forest (1800–2300 m) occur at middle elevations in the Sierra Mazateca, but are above 2600 m elevation in the Sierra Mixteca. Cloud forest ranges from 2200 to 2600 m in both transects.
Shuai et al, 2017	Rodents	Monotonic decrease & Mid-elevation hump	Monotonic decrease – South slope Mid-elevation Hump - Northern slope	China	Qinling Mountains; Mt. Taibai 3767m			South slope – Temperature; North slope – mid-domain effect (MDE); Connectivity Larger-ranged species on northern slope - Area and MDE	Dispersal limitation (environmental or geographic barriers) greatly regulates regional rodent species distribution Southern slope of Mt. Taibai is connected to neighbouring mountains -> species pools connection Northern slope of Mt. Taibai is surrounded by hard boundaries (rivers and villages) -> isolation	Lowland area of southern slope is dominated by many Oriental species -> generating a rapid species turnover at the lower end of the gradient. Hump-shaped species turnover pattern on northern slope -> transition between mid-elevation and highland faunas
Heaney, 2001	Insectivores and Rodents	Mid-elevation Hump	300m - curvilinear, peaking near the area where the transition occurs from montane to mossy forest. 2000m - Only the increase phase of the curve is clearly evident.	Philipines	Mount Isarog (2000 m); Mount Pangasugan (1150 m), Mount Kitanglad (2900 m)	Tropical island montane/alpine/mossy forest	1500-2000m	Vegetation, Rainfall, Total community abundance, Food recource diversity, Reduced compettion, High speciation areas, Habitat diversity	Species richness peaks at or near the montane–mossy forest transition area, due to addition of high-elevation species. Mammals follow mossy forests development towards higher elevations -> high elevation spp. richness Earthworms increase with elevation -> most abundant in mossy forest -> addition of food resource -> increase in species richness Competition - Less ants in high elevation cool moist…
	Bats	Monotonic decline		Philipines
SÁnchez-Cordero, 2001	Bats	Mid-elevation Hump	Abrupt decrease at higher elevations	Mexico	Sierra Mazateca (640–2600 m)	Tropical semi-deciduous forest; cloud forest; pine–oak forest	1850m	Increasing: habitat diversity; rainfall; productivity; resource diversity; Higher effect of rainfall in Sierra Mazateca	Structurally and floristically diverse habitats observed high species richness -> Species richness peaked at sited which included species with different feeding habits -> Habitat complexity facilitates species richness	Bat trophic diversity was higher at low elevations than at high elevations. Frugivores and insectiovres had broader ranges than sanguinivores and nectarivores who were more restricted to low elevations.
SÁnchez-Cordero, 2001		Low-elevation peak			Sierra Mixteca (700–3000 m)	Drier climate, Tropical semi-deciduous forest	750-1050m	Increasing habitat diversity; rainfall; productivity; resource diversity;
Lasmar, 2021	Large mammalian Herbivores	Low-elevation unimodal peak	Total - low elevation unimodal peak	Brazil	Itatiaia Massif (2878m)		1200m	Total - Net primary productivity (main); Temperature Large herbivores - Net primary productivity; Temperature Large omnivores – Temperature Large predators – no significant factor	Endotherms are able to harvest food resources even in cold temperatures at the expense of a high amount of food resources to maintain their vital functions - > resource availability is a key driver that Temperature increases trophic interactions and resource assimilation -> Omnivore diet objects are extremely influenced by temperature (plants sand arthropods) NPP may present stronger effects on c…
	Large mammalian Omnivores
	Large mammalian Predators	Non-significant trend
Bhatt, Manish & Pandit, 2013	Fish	Monotonic decrease	Total and non-endemic - Monotonic decrease Endemics – Mid-elevations peak (700-1500 m)	India	Himalaya - Teesta river (3800m)			Water discharge (main) Temperature Basin area (km2)	Water discharge, basin area - increase in lower elevations. Higher water discharge -> higher area -> greater habitat diversity Water temperature -> Himalayan rivers at lower elevations -> slight annual fluctuations in water temperature -> species assemblages with low physiological tolerance ranges Lower elevations provide a wide range of available resources and niches -> higher spp. Richness and …	Support to Rapoport's elevational rule
Acharya and Vijayan, 2015	Butterflies	Monotonic decline with low leevation peak		India	Hymalaya, Sikkim (4700)		1000m	Actual evapotranspiration; Mean Annual Temperature Tree species richness; Shrub species richness; Moisture	Butterflies need certain level of temperature (thermal energy) and moisture for their activity - un-ble to cope extreme cold and dry conditions at higher elevations Declining trend of plant spp. Richness with elevation -> Decreasing Habitat heterogeneity -> less niche speciation opportunities	High species composition turnover along elevation gradient - indication of diverse regions where species composition among sites and vegetation types differs significantly
Brehm, Sussenbach and Fiedler, 2003	Moths	Monotonicaly increasing	Diversity of Larentiinae was highest above 1800 m.	Ecuador	Andes (2677m)	Rainforest	1040-2677m	Area; Diversity of potential host-plants; Relatively low predation pressure	Andes are folded mountains and provide large areas at high altitudes, much larger than on relatively isolated mountains, and allows the development of a species-rich high-altitude fauna. Andes biogeographical conditions support the isolation of local populations (e.g. during glacial periods), subsequent speciation events, and a later co-existence of species. Diversity of shrubs might be constant …
Betz, Srisuka and Puthz, 2020	Steninae Beetles	Monotonic decrease, low elevational peak	Litter-inhabiting and waterfall-associated spp show a mid-elevational peak (1500m and 1000m respectively). Linear decline for vegetation dwelling species.	Thailand	Doi Inthanon and Doi Pha Hom Pok - 2500m	Monsoonal climate	400-900m	Habitat niche width; Area available; Temperature; Mid-domain effect for specific groups.	Climate niche conservatism has played a role in Palearctic and Oriental spp. elevational distribution. Palearctic species colonized the mountain from the north and are currently found at higher elevations compared to oriental species. “Dianous” beetles are hygrobionts, explaining their distribution by source–sink dynamics along mountain streams. No waterfalls and such over 1000m, so mid-peak it i…	Across the elevational zones, similarity in species composition decreased with increasing elevation, due to species turnover.
Sanders et al, 2002	Ants (Formicidae)	Mid-elevation Hump	Each subfamily peaked at mid-elevations	Western USA	4400m		~2000m	Area; geometric contraints (MDE)	At the regional scale, there is more area at mid-elevation. The hard boundaries of the highest mountain tops and lowest elevations limit the range sizes of ant species, thereby generating a peak in species richness at mid-elevations. Tt seems likely that larger areas simply have higher habitat diversities to support more ant species.	The elevational extent of species increases with elevation (Rapoport’s rule)
Bharti et al., 2013	Ants (Formicidae)	Mid-elevation Hump	500 and 1000m - Indo-Malayan elements dominate Above 2000m - Palaearctic elements dominate Endemics - High-elevation peak	India	Jammu-Kashmir Himalaya (4000m)	Sub-tropical (500m-1000m) Sub-temperate (2000m) Temperate (3000m-4000m)	1000m	Temperature	Myrmica fauna of the Himalayas has remained fairly isolated from adjoining regions due to mountain barriers, while further south, tropical and subtropical conditions limited the opportunity for interchange with other faunas -> Harsh environmental conditions allow only a subset of ant genera to persist, and these may undergo a radiation into empty ecological niches -> high-altitude endemism	Faunal turnover values indicate community replacement of about 60% between 1000 m and 2000 m.
Corcos et al, 2017	Tachinids (Diptera)	Monotonic decrease, low elevational peak		North Italy	Alps 2200m	Continental	600m	Temperature (positive)	High temperatures -> larger number of resources to support organisms of all trophic levels, better physiological conditions for ectotherms, Predators and parasites – High temperature extends daily foraging time and flying season increasing the probability of finding suitable hosts and prey, and to successfully reproduce.	Often, elevational patterns of species richness and evenness were contrasting.
	Sphecids (Hymenoptera)	Monotonic decrease, low elevational peak					600m	Temperature (positive)
	Hoverflies (Diptera)	Monotonic increase					1800m	Temperature (negative)	Sensitivity of this group to moist conditions, vulnerable to desiccation, benefit from lower evapotranspiration conditions at higher elevations
	Ground beetles (Coleoptera)	Non-significant relationship
Mayr et al., 2019	Cavity-nesting Bees (Apidae, Colletidae, Megachilidae)	Monotonic decline	Parasitism rate decreased with elevation across all host groups. Increasingly humped-shaped elevational distribution as the trophic level increased	Tanzania	Mt. Kilimanjaro (1788 m)	Mean annual precipitation exhibits a hump-shaped elevational distribution and peaks in the forest belt at ~2,200m. Cavity-nesting Hymenoptera limited to elevations below 1,800m	800m	Temperature (strongest relationship)	Temperature - dependence of ectotherms on temperature as a pacemaker More intense trophic interactions occurred in ecosystems with higher temperatures (low elevations) -> trophic interactions are sensitive to temperature changes Food resource availability -> species richness of antagonists -> consistent with hypothesis that higher trophic levels are more limited by food resources than lower troph…
	Predatory Wasps (Eumeninae, Pompilidae, Sphecidae, Crabronidae)	Mid-elevation Hump					1100 m
Lasmar, 2021	Arthorpod Herbivores	Monotonic decline	Cumulative Low-elevation peak for all arthopods	Brazil	Itatiaia Massif (2878m)	Lower montane forest, Montane forest, Upper montane forest, High-altitude grasslands	600m	Total - Temperature (main); Net primary productivity Herbivores – Temperature Omnivores - Temperature; Net primary productivity Predators - Net primary productivity	Temperature limits ectothermic taxa Species richness associated with NPP increased across arthropod trophic levels from herbivores to predators - more limited by recource availability and more energy requirement than lower trophic guilds Primary consumers are sensitive to changes in plant phenology, which are temperature dependent	Greater association of arthropod herbivores with temperature in this study could also occur because most of the species are represented by fungus-garden ants, which are extremely influenced by temperature
	Arthorpod Omnivores	Unimodal decline					1000m
	Arthorpod Omnivores Predators						1000m
Musciano et al. 2021	Pterydophytes	Low-elevation Hump	Endemics – Mid-elevation hump at 1200m Native – Low-elevation peak at 250m Alien species – Sharp monotonic decline from 200m	Italy	Apuan Alps (1950m)	200-250m		Area, habitat heterogeneity	Historical isolation -> Apuan Alps acted as a refuge during the last glacial maximum -> high endemism High heterogeneity -> great niche diversity -> greater species richness At the lowest elevations human impact and density are higher -> prevalence of alien spp.	Elevational patterns of species richness for different Species life forms show how plant life strategies shape distribution -> chamaephytes and hemicryptophytes richest groups at high elevations; herophytes showed highest richness at low elevations
Kessler, 2000	Ptherydophytes	Mid-elevation Hump	Peak found at wettest study site	Bolivia	Andes	1500-2000, 1800m	Neotropics; Dry season	Mean annual precipitation; Bryophyte cover on tree branches (proxy for air humidity)	Poikilohydric nature of pteridophytes dictates relation to precipitation -> In tropical montane regions precipitation peaks at mid-elevations
Kluge, Kessler & Dunn, 2006	Ptherydophytes	Mid-elevation Hump		Costa Rica	Volcán Barva (2800m) & Cerro de la Muerte (2700–3400 m).	1700m	Tropical montane rain forest	MDE, temperature, humidity	Poikilohydric nature of pteridophytes dictates relation to precipitation -> Mid-elevations offer favourable humid and warm conditions. Predicted MDE peak overlaps with favourable environmental conditions at middle elevations.	Species turnover was not significantly elevated at the transition between zones
Gao et al. 2021	Moss	Mid-elevation Hump		China	Mt. Tuofeng (2282m)	1500-1600m	Transition between warm and cold temperate zone; semi-humid semiarid continental monsoon mountain climate	MDE (main), habitat complexity, beta diversity	Mosses are tolerant to desiccation and cold temperature – reducing impact of energetic and environmental factors Mid-domain effect - high dispersal capacity of moss species -> wide distributional range for most spp. -> high degree of overlap in the central area Elevational gradient -> provides heterogenous environments, habitat segregation and resource partitioning between similar species (i.e. H…
Lieberman, et al. 1996	Trees (dicot trees, palms, tree ferns)	Low-elevation peak	Lowland diversity peak (300m)	Costa Rica	Volcan Barva (2600m)	300m	Upland hills and steep slopes, Sulphur deposits/emissions, hydrothermal activity		Nitrogen - limiting factor with increasing altitude, More successful low-elevation immigration of species	Altitudinal range of species did not change with altitude
Toledo-Garibaldi & Williams-Linera, 2014	Trees	Low-elevation peak	Monotonic decrease of diversity; high species turnover	Mexico	Cofre de Perote Volcano (4000)	200-500m		Temperature	Temperature seasonality was associated with seasonally dry tropical forests at the lower end of the gradient	Basal area increased monotonically and highest basal area was associated with high humidity
Cirimwami, 2019	Woody lifeforms - trees and shrubs (Fabaceae, Meliaceae, Annonaceae, Myricaceae, Ericaceae, Monimiaceae, Phyllanthaceae, Pandanaceae, etc.)	Monotonic decrease	Amount of families decreasing in species richness was higher than that of families increasing along the elevational gradient	Democratic Republic of the Congo	Kahuzi-Biega National Park, Mitumba Mountains (2760m)		Lowland equatorial climate; highlandn Afromontane climate	N/A
	Herbacious form (Asteraceae, Aspleniaceae, Dennstaedtiaceae, Lycopodiaceae, Marantaceae, Zingiberaceae)	Monotonic increase	Amount of families increasing in species richness was higher than that of families decreasing along the elevational gradient						Herbacious lifeforms - ability to withstand environmental conditions at higher altitudes Light availability at soil level increase with elevation due to decliningtree line – shade intolerant Families increase spp. richness. Megathermal families remain in lowland
Geml et al. 2017	Ectomycorrhizal fungi	Mid-elevation Hump	Exception: tomentelloid fungi - monotonal decrease	Borneo	Mount Kinabalu (4000m) & Crocker Range (1800m)	Small precipitation variation. Dipterocarp forests, montane forests, ultramafic rock forests, granite boulder forests	2000m	Environmental factors	Mid-elevation montane forest condensation zones have the highest relative humidity as well as the highest soil moisture which is favourable for ectomycorrhizal fungi	Restricted distribution of many ECM fungi.
